# Supplementary material for: A clinically relevant gene signature in triple negative and basal-like breast cancer
Source: Breast Cancer Res. 2011 Oct 6;13(5):R97. doi: 10.1186/bcr3035 (PMC3262210; doi:10.1186/bcr3035)
Supplement: Additional file 5 — Supplementary R files. A zipped package containing an R script file of the analysis with respective links to the complete dataset files in GEO and a text file of the metagene probesets used in the R analysis. [file bcr3035-S5.ZIP]

Archive with 2 entries (2 files):
- TNBC_Metag_ProbesLists.txt
- TNBC_Analysis_R_script.R
