# Supplementary material for: A clinically relevant gene signature in triple negative and basal-like breast cancer
Source: Breast Cancer Res. 2011 Oct 6;13(5):R97. doi: 10.1186/bcr3035 (PMC3262210; doi:10.1186/bcr3035)
Supplement: Additional file 5 — Supplementary R files. A zipped package containing an R script file of the analysis with respective links to the complete dataset files in GEO and a text file of the metagene probesets used in the R analysis. [file bcr3035-S5.ZIP › TNBC_Metag_ProbesLists.txt]

IL8	VEGF	Prolif	Basal	CLDN3	Apocrine	Histone	Adipocyte	Stroma	IFN	MHC1	T-Cell	MHC2	B-Cell	Hemoglobin	HOX
204470_at	200632_s_at	206102_at	202341_s_at	201650_at	204941_s_at	208583_x_at	203980_at	202766_s_at	202411_at	200905_x_at	209083_at	201137_s_at	211649_x_at	204419_x_at	206289_at
202859_x_at	210513_s_at	209172_s_at	202342_s_at	201596_x_at	204942_s_at	208523_x_at	205913_at	207172_s_at	202086_at	217456_x_at	204891_s_at	203932_at	211639_x_at	204848_x_at	206847_s_at
211506_s_at	211527_x_at	203418_at	215945_s_at	209008_x_at	211110_s_at	209398_at	207175_at	207173_x_at	205483_s_at	210514_x_at	206666_at	209619_at	211633_x_at	209116_x_at	209905_at
209774_x_at	210512_s_at	204026_s_at	203074_at	209016_s_at	211621_at	208180_s_at	209612_s_at	200665_s_at	203153_at	209140_x_at	201720_s_at	204670_x_at	211641_x_at	204018_x_at	214651_s_at
	212171_x_at	203213_at	202504_at	205980_s_at	209173_at	202708_s_at	209613_s_at	202465_at	204747_at	208812_x_at	201721_s_at	208306_x_at	211634_x_at	209458_x_at	213844_at
	202912_at	203214_x_at	211002_s_at	37117_at	207131_x_at	208546_x_at	206488_s_at	201185_at	213797_at	216526_x_at	204912_at	209312_x_at	211635_x_at	211745_x_at	213147_at
	221009_s_at	210559_s_at	204268_at	203953_s_at	208284_x_at	208490_x_at	209555_s_at	201069_at	204439_at	214459_x_at	206150_at	215193_x_at	211640_x_at	214414_x_at	213150_at
		204170_s_at	201820_at	203954_x_at	209919_x_at	208527_x_at	209763_at	202273_at	214453_s_at	211529_x_at	204563_at	208894_at	211798_x_at	211696_x_at	213823_at
		204092_s_at	204855_at	201428_at	211417_x_at	208579_x_at		204114_at	205552_s_at	211528_x_at	209670_at	210982_s_at	211881_x_at	217232_x_at
		208079_s_at	209351_at	201839_s_at	215603_x_at	209806_at		201792_at	204972_at	208729_x_at	204118_at	211991_s_at	211637_x_at	217414_x_at
		203362_s_at	205157_s_at	218186_at	211416_x_at	209911_x_at		201744_s_at	218400_at	211911_x_at	205831_at	212671_s_at	216491_x_at	211699_x_at
		213226_at	212236_x_at	201510_at	206463_s_at	222067_x_at		201438_at	219352_at	217436_x_at	210915_x_at	217478_s_at	211908_x_at	213515_x_at
		202095_s_at	209800_at	210827_s_at	214079_at	214290_s_at		202310_s_at	205660_at	204806_x_at	213193_x_at	212998_x_at	211650_x_at
		202613_at	209126_x_at	208650_s_at	211682_x_at	218280_x_at		202403_s_at	210797_s_at	221875_x_at	213539_at	211654_x_at	216510_x_at
		201291_s_at	213680_at	209772_s_at	206714_at	215071_s_at		202404_s_at		211799_x_at	211796_s_at		217281_x_at
		201292_at	209125_at	208651_x_at	206509_at	210387_at		201852_x_at		213932_x_at	211339_s_at		211643_x_at
		222039_at	214580_x_at	209771_x_at	204667_at	215779_s_at		215076_s_at		215313_x_at	203416_at		213502_x_at
		204822_at	1438_at	216379_x_at	218211_s_at	214469_at		211161_s_at			211742_s_at		211430_s_at
		202954_at	204600_at	266_s_at	214451_at	214455_at		221729_at			212588_at		209138_x_at
		203755_at	218176_at		204607_at			221730_at			209671_x_at		214677_x_at
		202705_at	205044_at		214243_s_at			202311_s_at			210972_x_at		215121_x_at
		204962_s_at	202035_s_at		217276_x_at			203325_s_at			211902_x_at		215379_x_at
		209642_at	202036_s_at		217284_x_at			212488_at			220330_s_at		221651_x_at
		202870_s_at	202037_s_at		213441_x_at			212489_at			38149_at		221671_x_at
		209408_at	209842_at		214404_x_at			210809_s_at			219014_at		211644_x_at
		221520_s_at	220425_x_at		220192_x_at			212667_at			204661_at		214669_x_at
		218039_at	206560_s_at		215686_x_at			209596_at			34210_at		211645_x_at
		206364_at	209843_s_at					209955_s_at					215176_x_at
		204641_at	220624_s_at					201893_x_at					217378_x_at
		207828_s_at	220625_s_at					211896_s_at					217157_x_at
		219918_s_at	212730_at					211813_x_at					214836_x_at
		204444_at	219615_s_at					209335_at					216207_x_at
		218542_at	209504_s_at					213001_at					217480_x_at
		213008_at	213260_at					213004_at					216576_x_at
		213007_at	218963_s_at					208851_s_at					216401_x_at
		218009_s_at	205487_s_at					213869_x_at					215946_x_at
		210052_s_at	215729_s_at					213909_at					214916_x_at
		203764_at						204619_s_at					216557_x_at
		214710_s_at						204620_s_at					211868_x_at
		218355_at						221731_x_at					216984_x_at
		202580_x_at						221541_at					217148_x_at
		221436_s_at						211571_s_at					216542_x_at
		218755_at						215646_s_at					214768_x_at
		218663_at						211719_x_at					214973_x_at
		219148_at						210495_x_at					217235_x_at
		218585_s_at						216442_x_at					215949_x_at
		218726_at						212464_s_at					214777_at
													217179_x_at
